# Supplementary material for: Effect of the chronic medication use on outcome measures of hospitalized COVID-19 patients: Evidence from big data
Source: Front Public Health. 2023 Feb 24;11:1061307. doi: 10.3389/fpubh.2023.1061307 (PMC9998941; doi:10.3389/fpubh.2023.1061307)
Supplement: Supplementary file 1 [file Table_1.XLSX]

## Sheet: Sheet1
Outcome Measure	Hospital Stay		ICU Admission		Ventilation Therapy		Death
Medication Group (ATC)	Weibull AFT Coefficient (95% CI)	p-value	Odds Ratio (95% CI)	p-value	Odds Ratio (95% CI)	p-value	Odds Ratio (95% CI)	p-value
ACE Inhibitors, Plain (C09AA)	1.01 (0.98 to 1.05)	0.386	0.99 (0.88 to 1.11)	0.804	0.99 (0.88 to 1.12)	0.923	1.05 (0.97 to 1.14)	0.200
Acetic Acid Derivatives And Related Substances (M01AB)	0.99 (0.96 to 1.02)	0.397	0.85 (0.76 to 0.96)	0.006	0.92 (0.82 to 1.04)	0.173	0.96 (0.89 to 1.04)	0.292
Adrenergics In Combination With Corticosteroids Or Other Drugs, Excl. Anticholinergics (R03AK)	0.99 (0.95 to 1.03)	0.499	0.87 (0.75 to 1.01)	0.064	0.79 (0.68 to 0.92)	0.003	0.85 (0.77 to 0.95)	0.003
Aldosterone Antagonists (C03DA)	1.04 (1.00 to 1.08)	0.039	1.08 (0.95 to 1.23)	0.251	0.91 (0.79 to 1.05)	0.185	1.21 (1.10 to 1.32)	0.000
Alpha And Beta Blocking Agents (C07AG)	0.99 (0.96 to 1.01)	0.320	1.05 (0.94 to 1.16)	0.401	1.03 (0.92 to 1.15)	0.588	0.95 (0.89 to 1.02)	0.187
Angiotensin II Receptor Blockers (ARBs) And Diuretics (C09DA)	1.01 (0.98 to 1.05)	0.571	0.94 (0.82 to 1.07)	0.322	1.07 (0.93 to 1.22)	0.343	0.98 (0.89 to 1.07)	0.628
Angiotensin II Receptor Blockers (ARBs), Plain (C09CA)	1.01 (0.99 to 1.03)	0.199	0.93 (0.88 to 0.99)	0.022	0.94 (0.89 to 1.01)	0.080	0.94 (0.90 to 0.98)	0.003
Anticholinergics (R03BB)	1.02 (0.97 to 1.06)	0.442	0.99 (0.84 to 1.16)	0.869	0.92 (0.77 to 1.09)	0.329	1.07 (0.96 to 1.19)	0.228
Benzodiazepine Derivatives (N03AE)	1.00 (0.96 to 1.03)	0.904	0.99 (0.86 to 1.14)	0.891	0.93 (0.80 to 1.07)	0.310	1.10 (1.00 to 1.21)	0.049
Benzodiazepine Derivatives (N05BA)	1.02 (1.00 to 1.05)	0.080	1.07 (0.97 to 1.18)	0.175	0.97 (0.87 to 1.07)	0.504	0.99 (0.93 to 1.06)	0.831
Beta Blocking Agents, Non-Selective (C07AA)	1.04 (1.00 to 1.08)	0.046	1.15 (1.00 to 1.33)	0.045	1.05 (0.90 to 1.22)	0.549	0.97 (0.87 to 1.07)	0.530
Beta Blocking Agents, Selective (C07AB)	1.01 (0.99 to 1.03)	0.374	1.00 (0.93 to 1.07)	0.994	1.02 (0.94 to 1.10)	0.666	0.99 (0.94 to 1.04)	0.679
Biguanides (A10BA)	0.98 (0.96 to 1.00)	0.058	0.88 (0.82 to 0.96)	0.002	0.87 (0.80 to 0.94)	0.001	0.86 (0.82 to 0.91)	0.000
Diazepines, Oxazepines, Thiazepines And Oxepines (N05AH)	1.08 (1.04 to 1.12)	0.000	1.07 (0.93 to 1.23)	0.369	1.16 (1.00 to 1.34)	0.054	1.18 (1.07 to 1.30)	0.001
Dihydropyridine Derivatives (C08CA)	1.02 (1.00 to 1.04)	0.032	0.95 (0.88 to 1.02)	0.165	1.05 (0.97 to 1.13)	0.229	1.07 (1.01 to 1.12)	0.012
Fatty Acid Derivatives (N03AG)	1.11 (1.08 to 1.15)	0.000	1.03 (0.90 to 1.17)	0.702	1.11 (0.96 to 1.27)	0.151	1.07 (0.97 to 1.18)	0.208
Folic Acid And Derivatives (B03BB)	1.05 (1.01 to 1.08)	0.005	0.94 (0.84 to 1.06)	0.341	0.97 (0.85 to 1.10)	0.611	1.17 (1.08 to 1.27)	0.000
Glucocorticoids (H02AB)	1.09 (1.07 to 1.11)	0.000	1.04 (0.96 to 1.11)	0.335	0.96 (0.89 to 1.03)	0.278	1.32 (1.25 to 1.38)	0.000
H2-Receptor Antagonists (A02BA)	1.00 (0.98 to 1.02)	0.938	1.01 (0.93 to 1.11)	0.756			1.09 (1.03 to 1.16)	0.004
HMG CoA Reductase Inhibitors (C10AA)	1.01 (0.99 to 1.03)	0.185	0.98 (0.92 to 1.05)	0.573	1.08 (1.01 to 1.15)	0.026	0.94 (0.90 to 0.98)	0.004
Insulins And Analogues For Injection, Fast-Acting (A10AB)	1.09 (1.05 to 1.12)	0.000	1.17 (1.03 to 1.32)	0.015	0.93 (0.81 to 1.06)	0.287	1.24 (1.14 to 1.35)	0.000
Insulins And Analogues For Injection, Intermediate- Or Long-Acting Combined With Fast-Acting (A10AD)	1.05 (0.99 to 1.11)	0.083	1.20 (0.98 to 1.47)	0.082	1.05 (0.84 to 1.31)	0.670	1.13 (0.98 to 1.30)	0.095
Insulins And Analogues For Injection, Long-Acting (A10AE)	1.01 (0.95 to 1.06)	0.851	1.07 (0.87 to 1.30)	0.525	1.08 (0.87 to 1.35)	0.463	1.00 (0.87 to 1.15)	0.989
Macrolides (J01FA)	1.01 (0.97 to 1.05)	0.673	1.00 (0.85 to 1.17)	0.998	0.91 (0.77 to 1.08)	0.306	0.95 (0.85 to 1.06)	0.378
Non-Selective Monoamine Reuptake Inhibitors (N06AA)	1.00 (0.96 to 1.03)	0.897	1.01 (0.88 to 1.15)	0.937	0.88 (0.76 to 1.02)	0.085	1.01 (0.92 to 1.11)	0.871
Organic Nitrates (C01DA)	0.98 (0.96 to 1.00)	0.123	1.04 (0.96 to 1.12)	0.326	0.93 (0.85 to 1.00)	0.056	1.01 (0.96 to 1.06)	0.680
Other Antiepileptics (N03AX)	1.01 (0.98 to 1.04)	0.545	0.91 (0.82 to 1.01)	0.090	1.08 (0.97 to 1.21)	0.166	1.06 (0.98 to 1.14)	0.139
Oxicams (M01AC)	0.95 (0.93 to 0.98)	0.002	1.01 (0.90 to 1.15)	0.836	0.88 (0.77 to 1.01)	0.061	0.80 (0.73 to 0.87)	0.000
Penicillins With Extended Spectrum (J01CA)	0.95 (0.92 to 0.99)	0.007	1.01 (0.87 to 1.17)	0.917	0.97 (0.83 to 1.13)	0.689	0.87 (0.78 to 0.97)	0.012
Platelet Aggregation Inhibitors Excl. Heparin (B01AC)	1.01 (0.99 to 1.02)	0.505	0.89 (0.84 to 0.95)	0.000	0.97 (0.91 to 1.04)	0.396	0.99 (0.95 to 1.03)	0.739
Preparations Inhibiting Uric Acid Production (M04AA)	1.13 (1.08 to 1.17)	0.000	1.21 (1.06 to 1.37)	0.004	1.03 (0.89 to 1.19)	0.712	1.27 (1.16 to 1.38)	0.000
Proton Pump Inhibitors (A02BC)	0.98 (0.95 to 1.00)	0.049	0.96 (0.87 to 1.05)	0.337			0.95 (0.89 to 1.01)	0.106
Selective Beta-2-Adrenoreceptor Agonists (R03AC)	0.99 (0.95 to 1.03)	0.617	1.03 (0.89 to 1.20)	0.679	1.05 (0.90 to 1.22)	0.536	0.96 (0.87 to 1.06)	0.445
Selective Serotonin Reuptake Inhibitors (N06AB)	1.03 (1.01 to 1.06)	0.020	1.02 (0.91 to 1.14)	0.737	1.03 (0.91 to 1.15)	0.653	1.02 (0.94 to 1.10)	0.707
Sulfonamides, Plain (C03CA)	1.05 (1.03 to 1.08)	0.000	1.06 (0.97 to 1.16)	0.171	1.12 (1.02 to 1.23)	0.016	1.28 (1.21 to 1.36)	0.000
Sulfonylureas (A10BB)	1.02 (1.00 to 1.05)	0.089	0.96 (0.87 to 1.05)	0.369	1.02 (0.92 to 1.13)	0.699	1.06 (0.99 to 1.14)	0.071
Thiazides, Plain (C03AA)	1.00 (0.96 to 1.03)	0.815	0.97 (0.84 to 1.13)	0.726	0.84 (0.72 to 0.98)	0.031	1.00 (0.91 to 1.11)	0.935
Third-Generation Cephalosporins (J01DD)	0.97 (0.94 to 1.00)	0.055	1.01 (0.90 to 1.14)	0.824	1.03 (0.91 to 1.17)	0.627	1.02 (0.93 to 1.10)	0.728
Thyroid Hormones (H03AA)	1.00 (0.98 to 1.03)	0.766	1.09 (0.98 to 1.21)	0.113	1.02 (0.91 to 1.14)	0.714	0.93 (0.86 to 1.01)	0.071
Vitamin B1, Plain (A11DA)	1.05 (1.02 to 1.09)	0.004	1.29 (1.14 to 1.45)	0.000	0.98 (0.86 to 1.13)	0.824	1.11 (1.02 to 1.21)	0.021
Vitamin D And Analogues (A11CC)	1.02 (1.00 to 1.05)	0.059	0.96 (0.87 to 1.05)	0.359	0.98 (0.89 to 1.08)	0.707	1.16 (1.09 to 1.23)	0.000
Xanthines (R03DA)	0.95 (0.91 to 0.99)	0.008	0.94 (0.81 to 1.09)	0.401	1.16 (1.00 to 1.34)	0.056	0.94 (0.85 to 1.05)	0.275
