# Supplementary material for: Effect of the chronic medication use on outcome measures of hospitalized COVID-19 patients: Evidence from big data
Source: Front Public Health. 2023 Feb 24;11:1061307. doi: 10.3389/fpubh.2023.1061307 (PMC9998941; doi:10.3389/fpubh.2023.1061307)
Supplement: Supplementary file 3 [file Table_3.XLSX]

## Sheet: Sheet1
Outcome Measure	Hospital Stay		ICU Admission		Ventilation Therapy		Death
Set Medications	Weibull AFT Coefficient (95% CI)	p-value	Odds Ratio (95% CI)	p-value	Odds Ratio (95% CI)	p-value	Odds Ratio (95% CI)	p-value
Allopurinol-Amlodipine	0.95 (0.87 to 1.03)	0.229	1.16 (0.88 to 1.52)	0.305	0.95 (0.70 to 1.29)	0.737	0.75 (0.62 to 0.91)	0.003
Allopurinol-Aspirin	1.06 (0.98 to 1.15)	0.133	1.03 (0.80 to 1.32)	0.831	0.96 (0.73 to 1.27)	0.777	1.06 (0.89 to 1.25)	0.526
Allopurinol-Atorvastatin	0.98 (0.91 to 1.06)	0.565	1.01 (0.79 to 1.30)	0.933	1.12 (0.85 to 1.47)	0.438	1.10 (0.93 to 1.30)	0.269
Allopurinol-Furosemide	1.04 (0.96 to 1.13)	0.371	0.90 (0.70 to 1.17)	0.447	1.04 (0.78 to 1.38)	0.800	0.90 (0.76 to 1.07)	0.237
Allopurinol-Losartan	1.05 (0.97 to 1.13)	0.257	1.03 (0.80 to 1.34)	0.810	1.01 (0.76 to 1.35)	0.922	0.97 (0.82 to 1.16)	0.759
Alprazolam-Aspirin	0.95 (0.89 to 1.01)	0.088	0.99 (0.79 to 1.26)	0.966	1.02 (0.80 to 1.31)	0.856	0.94 (0.80 to 1.10)	0.464
Alprazolam-Atorvastatin	0.97 (0.91 to 1.03)	0.313	1.00 (0.79 to 1.27)	0.998	0.94 (0.73 to 1.21)	0.632	0.95 (0.81 to 1.12)	0.536
Alprazolam-Glyceryl Trinitrate	0.96 (0.89 to 1.04)	0.304	1.20 (0.92 to 1.56)	0.171	1.33 (1.01 to 1.76)	0.045	0.98 (0.81 to 1.17)	0.796
Alprazolam-Losartan	0.95 (0.89 to 1.02)	0.167	0.87 (0.68 to 1.12)	0.279	1.01 (0.78 to 1.31)	0.911	1.04 (0.88 to 1.22)	0.684
Alprazolam-Metformin	0.89 (0.83 to 0.96)	0.003	0.72 (0.52 to 0.98)	0.036	0.80 (0.58 to 1.10)	0.164	1.07 (0.88 to 1.31)	0.475
Alprazolam-Metoprolol	0.90 (0.84 to 0.97)	0.007	1.06 (0.80 to 1.40)	0.673	1.05 (0.79 to 1.41)	0.734	0.92 (0.76 to 1.12)	0.396
Amlodipine-Aspirin	0.91 (0.88 to 0.95)	0.000	1.17 (1.02 to 1.35)	0.027	1.07 (0.92 to 1.24)	0.379	0.87 (0.79 to 0.96)	0.006
Amlodipine-Atorvastatin	0.87 (0.84 to 0.91)	0.000	1.20 (1.04 to 1.38)	0.014	1.01 (0.87 to 1.18)	0.862	0.85 (0.77 to 0.94)	0.001
Amlodipine-Calcitriol	1.04 (0.95 to 1.13)	0.385	1.17 (0.88 to 1.55)	0.276	0.99 (0.72 to 1.35)	0.941	0.87 (0.73 to 1.05)	0.158
Amlodipine-Carvedilol	0.97 (0.91 to 1.04)	0.412	1.02 (0.82 to 1.28)	0.848	1.05 (0.83 to 1.33)	0.669	1.06 (0.91 to 1.23)	0.452
Amlodipine-Folic Acid	1.05 (0.97 to 1.14)	0.234	0.88 (0.66 to 1.19)	0.407	1.04 (0.77 to 1.40)	0.805	0.91 (0.75 to 1.10)	0.337
Amlodipine-Furosemide	1.02 (0.97 to 1.08)	0.471	1.00 (0.83 to 1.20)	0.969	1.22 (1.01 to 1.47)	0.044	0.97 (0.85 to 1.10)	0.600
Amlodipine-Gabapentin	1.00 (0.92 to 1.08)	0.915	1.07 (0.81 to 1.42)	0.621	1.51 (1.16 to 1.98)	0.002	0.81 (0.67 to 0.98)	0.032
Amlodipine-Glibenclamide	0.94 (0.88 to 1.01)	0.110	1.00 (0.76 to 1.31)	0.979	0.96 (0.73 to 1.26)	0.761	1.01 (0.85 to 1.21)	0.890
Amlodipine-Glyceryl Trinitrate	1.00 (0.96 to 1.05)	0.890	1.27 (1.07 to 1.50)	0.006	1.11 (0.93 to 1.32)	0.263	0.99 (0.89 to 1.11)	0.917
Amlodipine-Hydrochlorothiazide	0.84 (0.77 to 0.91)	0.000	0.81 (0.59 to 1.11)	0.194	0.90 (0.64 to 1.25)	0.520	0.75 (0.61 to 0.92)	0.006
Amlodipine-Insulin Aspart (Fast Acting)	0.99 (0.92 to 1.07)	0.749	1.10 (0.84 to 1.43)	0.485	1.01 (0.75 to 1.34)	0.966	0.90 (0.75 to 1.08)	0.254
Amlodipine-Insulin Glargine	1.00 (0.93 to 1.07)	0.944	1.01 (0.80 to 1.28)	0.941	1.15 (0.90 to 1.46)	0.268	0.94 (0.80 to 1.10)	0.438
Amlodipine-Levothyroxine Sodium	0.99 (0.92 to 1.07)	0.802	1.03 (0.77 to 1.36)	0.859	0.88 (0.65 to 1.19)	0.392	0.92 (0.76 to 1.12)	0.425
Amlodipine-Losartan	0.94 (0.90 to 0.98)	0.003	1.04 (0.90 to 1.21)	0.601	0.94 (0.80 to 1.09)	0.414	0.99 (0.89 to 1.09)	0.835
Amlodipine-Losartan And Diuretics	0.94 (0.87 to 1.01)	0.092	1.29 (0.97 to 1.71)	0.077	1.19 (0.89 to 1.59)	0.244	0.88 (0.73 to 1.08)	0.222
Amlodipine-Metformin	0.88 (0.84 to 0.92)	0.000	1.02 (0.86 to 1.21)	0.819	1.09 (0.92 to 1.30)	0.323	0.85 (0.76 to 0.96)	0.007
Amlodipine-Metoprolol	0.96 (0.91 to 1.00)	0.054	1.20 (1.02 to 1.42)	0.029	1.11 (0.93 to 1.32)	0.241	1.05 (0.94 to 1.18)	0.367
Amlodipine-Valsartan	0.89 (0.83 to 0.95)	0.000	1.12 (0.88 to 1.41)	0.365	1.03 (0.79 to 1.34)	0.837	0.88 (0.75 to 1.04)	0.129
Amoxicillin-Aspirin	0.99 (0.92 to 1.07)	0.804	0.83 (0.60 to 1.13)	0.234	0.94 (0.68 to 1.29)	0.686	1.00 (0.80 to 1.24)	0.977
Amoxicillin-Atorvastatin	0.95 (0.88 to 1.03)	0.202	0.96 (0.70 to 1.32)	0.819	0.81 (0.58 to 1.14)	0.225	0.87 (0.69 to 1.09)	0.225
Aspirin-Atorvastatin	0.93 (0.90 to 0.96)	0.000	0.94 (0.84 to 1.06)	0.320	1.03 (0.91 to 1.17)	0.608	0.91 (0.84 to 0.99)	0.028
Aspirin-Calcitriol	1.06 (0.98 to 1.15)	0.132	1.06 (0.81 to 1.38)	0.684	0.89 (0.66 to 1.20)	0.442	1.03 (0.86 to 1.22)	0.749
Aspirin-Captopril	1.01 (0.94 to 1.08)	0.854	0.83 (0.63 to 1.08)	0.162	1.11 (0.84 to 1.46)	0.449	0.87 (0.73 to 1.04)	0.132
Aspirin-Carvedilol	0.91 (0.85 to 0.96)	0.001	1.08 (0.89 to 1.33)	0.430	0.97 (0.78 to 1.20)	0.759	0.88 (0.76 to 1.01)	0.063
Aspirin-Cefixime	0.94 (0.88 to 1.01)	0.088	1.17 (0.91 to 1.50)	0.231	0.79 (0.60 to 1.04)	0.091	0.96 (0.80 to 1.14)	0.608
Aspirin-Clonazepam	0.94 (0.87 to 1.01)	0.100	1.15 (0.87 to 1.52)	0.329	0.86 (0.63 to 1.16)	0.317	1.16 (0.96 to 1.40)	0.126
Aspirin-Colecalciferol	1.00 (0.93 to 1.06)	0.889	1.05 (0.81 to 1.37)	0.691	1.10 (0.85 to 1.43)	0.457	0.97 (0.82 to 1.15)	0.706
Aspirin-Diclofenac	1.00 (0.94 to 1.06)	0.944	0.99 (0.77 to 1.27)	0.928	1.03 (0.80 to 1.32)	0.815	1.03 (0.88 to 1.21)	0.719
Aspirin-Folic Acid	0.93 (0.87 to 1.00)	0.037	1.22 (0.96 to 1.55)	0.100	1.13 (0.88 to 1.45)	0.341	0.84 (0.72 to 0.98)	0.030
Aspirin-Furosemide	0.95 (0.91 to 0.99)	0.025	0.97 (0.83 to 1.13)	0.705	1.00 (0.85 to 1.18)	0.995	0.88 (0.79 to 0.97)	0.014
Aspirin-Gabapentin	0.97 (0.92 to 1.03)	0.321	1.04 (0.83 to 1.29)	0.729	1.07 (0.86 to 1.34)	0.536	1.04 (0.90 to 1.20)	0.623
Aspirin-Glibenclamide	1.00 (0.95 to 1.06)	0.997	1.08 (0.87 to 1.33)	0.475	1.01 (0.82 to 1.25)	0.911	0.91 (0.79 to 1.05)	0.182
Aspirin-Gliclazide	1.03 (0.95 to 1.10)	0.498	1.09 (0.83 to 1.44)	0.522	1.17 (0.88 to 1.56)	0.288	0.92 (0.76 to 1.11)	0.396
Aspirin-Glyceryl Trinitrate	0.90 (0.87 to 0.94)	0.000	0.94 (0.81 to 1.09)	0.409	0.92 (0.79 to 1.08)	0.318	0.88 (0.80 to 0.97)	0.013
Aspirin-Hydrochlorothiazide	0.93 (0.86 to 1.00)	0.053	1.25 (0.93 to 1.67)	0.135	1.10 (0.81 to 1.50)	0.535	1.10 (0.91 to 1.34)	0.335
Aspirin-Insulin Aspart (Fast Acting)	1.07 (1.01 to 1.13)	0.026	1.01 (0.82 to 1.24)	0.951	1.07 (0.85 to 1.34)	0.567	1.19 (1.03 to 1.37)	0.015
Aspirin-Insulin Aspart (Mixed)	0.98 (0.92 to 1.04)	0.495	0.99 (0.79 to 1.24)	0.921	1.13 (0.89 to 1.43)	0.309	1.00 (0.86 to 1.16)	0.995
Aspirin-Insulin Glargine	1.07 (1.01 to 1.12)	0.014	1.05 (0.87 to 1.27)	0.589	1.08 (0.89 to 1.31)	0.457	1.10 (0.97 to 1.24)	0.129
Aspirin-Levothyroxine Sodium	1.00 (0.95 to 1.06)	0.936	1.07 (0.86 to 1.33)	0.527	0.89 (0.71 to 1.13)	0.342	0.90 (0.77 to 1.05)	0.166
Aspirin-Losartan	0.93 (0.90 to 0.96)	0.000	0.99 (0.88 to 1.11)	0.879	0.99 (0.88 to 1.12)	0.851	0.95 (0.87 to 1.02)	0.175
Aspirin-Losartan And Diuretics	0.98 (0.92 to 1.05)	0.657	1.29 (1.00 to 1.68)	0.054	1.00 (0.77 to 1.30)	0.995	1.00 (0.84 to 1.19)	0.996
Aspirin-Metformin	0.97 (0.94 to 1.00)	0.082	1.01 (0.89 to 1.15)	0.828	1.13 (0.99 to 1.29)	0.078	0.91 (0.83 to 0.99)	0.036
Aspirin-Metoprolol	0.91 (0.87 to 0.94)	0.000	0.96 (0.83 to 1.10)	0.556	1.19 (1.03 to 1.38)	0.022	0.87 (0.79 to 0.95)	0.004
Aspirin-Piroxicam	0.99 (0.92 to 1.05)	0.659	1.01 (0.78 to 1.31)	0.956	0.81 (0.61 to 1.07)	0.140	1.13 (0.94 to 1.35)	0.183
Aspirin-Prednisolone	0.99 (0.93 to 1.06)	0.830	1.14 (0.89 to 1.45)	0.303	1.10 (0.85 to 1.41)	0.482	0.99 (0.85 to 1.16)	0.914
Aspirin-Salmeterol And Fluticasone	0.97 (0.90 to 1.04)	0.410	1.03 (0.78 to 1.35)	0.846	0.87 (0.65 to 1.16)	0.344	0.99 (0.83 to 1.18)	0.894
Aspirin-Spironolactone	0.87 (0.81 to 0.94)	0.000	0.80 (0.63 to 1.03)	0.081	0.87 (0.66 to 1.14)	0.300	0.75 (0.63 to 0.89)	0.001
Aspirin-Thiamine (Vit B1)	1.04 (0.97 to 1.12)	0.266	1.13 (0.89 to 1.44)	0.310	0.95 (0.72 to 1.25)	0.713	0.95 (0.80 to 1.12)	0.524
Aspirin-Valproic Acid	0.85 (0.79 to 0.91)	0.000	1.14 (0.86 to 1.51)	0.375	0.75 (0.55 to 1.02)	0.066	0.87 (0.71 to 1.06)	0.165
Aspirin-Valsartan	0.94 (0.89 to 1.00)	0.068	1.19 (0.95 to 1.49)	0.126	1.02 (0.79 to 1.30)	0.895	0.95 (0.81 to 1.10)	0.475
Atorvastatin-Calcitriol	0.93 (0.86 to 1.01)	0.073	1.16 (0.88 to 1.51)	0.293	0.89 (0.66 to 1.19)	0.427	0.91 (0.76 to 1.09)	0.306
Atorvastatin-Captopril	1.02 (0.94 to 1.09)	0.674	1.26 (0.96 to 1.65)	0.091	0.99 (0.75 to 1.31)	0.962	0.95 (0.80 to 1.14)	0.596
Atorvastatin-Carvedilol	0.93 (0.88 to 0.98)	0.010	1.17 (0.97 to 1.42)	0.109	1.00 (0.82 to 1.23)	0.969	0.92 (0.81 to 1.05)	0.233
Atorvastatin-Cefixime	0.95 (0.88 to 1.01)	0.110	1.00 (0.77 to 1.30)	0.982	0.96 (0.73 to 1.25)	0.746	1.09 (0.92 to 1.31)	0.324
Atorvastatin-Clonazepam	0.88 (0.82 to 0.95)	0.001	1.09 (0.82 to 1.45)	0.563	0.90 (0.66 to 1.24)	0.534	1.11 (0.92 to 1.35)	0.279
Atorvastatin-Colecalciferol	0.99 (0.93 to 1.06)	0.804	1.05 (0.80 to 1.36)	0.741	0.98 (0.75 to 1.28)	0.895	1.01 (0.85 to 1.20)	0.927
Atorvastatin-Diclofenac	0.99 (0.93 to 1.05)	0.664	0.96 (0.75 to 1.24)	0.770	1.11 (0.86 to 1.42)	0.432	1.06 (0.90 to 1.25)	0.504
Atorvastatin-Folic Acid	0.89 (0.83 to 0.95)	0.000	1.15 (0.90 to 1.46)	0.266	1.11 (0.86 to 1.42)	0.420	0.85 (0.73 to 1.00)	0.052
Atorvastatin-Furosemide	0.94 (0.90 to 0.98)	0.006	0.91 (0.78 to 1.06)	0.224	0.96 (0.82 to 1.13)	0.637	0.91 (0.82 to 1.01)	0.078
Atorvastatin-Gabapentin	0.94 (0.89 to 1.00)	0.054	1.06 (0.85 to 1.33)	0.589	0.93 (0.75 to 1.17)	0.542	1.02 (0.88 to 1.18)	0.823
Atorvastatin-Glibenclamide	0.94 (0.89 to 1.00)	0.033	0.85 (0.69 to 1.05)	0.132	0.93 (0.75 to 1.15)	0.474	0.90 (0.78 to 1.04)	0.138
Atorvastatin-Gliclazide	0.95 (0.88 to 1.02)	0.167	0.92 (0.70 to 1.22)	0.573	1.46 (1.09 to 1.96)	0.011	0.84 (0.70 to 1.02)	0.079
Atorvastatin-Glyceryl Trinitrate	0.92 (0.88 to 0.96)	0.000	1.17 (1.02 to 1.34)	0.030	1.06 (0.91 to 1.23)	0.480	0.91 (0.83 to 1.00)	0.059
Atorvastatin-Hydrochlorothiazide	0.89 (0.83 to 0.96)	0.003	1.09 (0.82 to 1.45)	0.574	1.07 (0.78 to 1.45)	0.685	0.95 (0.78 to 1.15)	0.590
Atorvastatin-Insulin Aspart (Fast Acting)	1.04 (0.98 to 1.10)	0.209	0.88 (0.71 to 1.09)	0.241	0.95 (0.75 to 1.19)	0.655	1.16 (1.00 to 1.33)	0.042
Atorvastatin-Insulin Aspart (Mixed)	1.02 (0.96 to 1.09)	0.551	1.15 (0.92 to 1.43)	0.234	1.12 (0.88 to 1.41)	0.361	1.02 (0.88 to 1.19)	0.771
Atorvastatin-Insulin Glargine	1.04 (0.98 to 1.09)	0.171	0.95 (0.79 to 1.14)	0.583	1.05 (0.86 to 1.27)	0.646	1.07 (0.94 to 1.21)	0.316
Atorvastatin-Levothyroxine Sodium	0.96 (0.91 to 1.02)	0.198	1.24 (1.00 to 1.54)	0.049	1.07 (0.85 to 1.35)	0.551	1.02 (0.87 to 1.19)	0.808
Atorvastatin-Losartan	0.97 (0.94 to 1.00)	0.064	1.03 (0.91 to 1.16)	0.657	0.97 (0.85 to 1.09)	0.580	1.01 (0.93 to 1.09)	0.837
Atorvastatin-Losartan And Diuretics	0.96 (0.90 to 1.03)	0.238	0.96 (0.74 to 1.25)	0.771	1.06 (0.81 to 1.38)	0.683	0.95 (0.79 to 1.13)	0.536
Atorvastatin-Metformin	0.91 (0.88 to 0.95)	0.000	1.01 (0.88 to 1.15)	0.909	1.21 (1.06 to 1.39)	0.005	0.87 (0.80 to 0.95)	0.003
Atorvastatin-Metoprolol	0.94 (0.90 to 0.97)	0.001	1.02 (0.89 to 1.17)	0.788	1.10 (0.95 to 1.28)	0.196	0.93 (0.84 to 1.02)	0.125
Atorvastatin-Piroxicam	1.01 (0.94 to 1.08)	0.835	0.89 (0.67 to 1.19)	0.434	0.78 (0.58 to 1.06)	0.112	1.03 (0.85 to 1.24)	0.775
Atorvastatin-Prednisolone	1.07 (1.01 to 1.14)	0.033	1.10 (0.86 to 1.40)	0.449	0.95 (0.74 to 1.23)	0.718	1.13 (0.97 to 1.31)	0.122
Atorvastatin-Salmeterol And Fluticasone	1.02 (0.95 to 1.11)	0.574	1.12 (0.84 to 1.49)	0.434	0.90 (0.66 to 1.23)	0.515	1.08 (0.89 to 1.30)	0.443
Atorvastatin-Spironolactone	0.93 (0.86 to 1.00)	0.044	0.97 (0.76 to 1.24)	0.805	1.13 (0.87 to 1.48)	0.357	0.84 (0.71 to 0.99)	0.042
Atorvastatin-Thiamine (Vit B1)	0.95 (0.88 to 1.02)	0.144	0.93 (0.72 to 1.18)	0.538	1.00 (0.76 to 1.31)	0.974	0.93 (0.78 to 1.10)	0.385
Atorvastatin-Valsartan	0.93 (0.88 to 0.99)	0.025	1.07 (0.85 to 1.34)	0.567	1.19 (0.92 to 1.52)	0.180	1.01 (0.87 to 1.18)	0.852
Betamethasone-Piroxicam	1.03 (0.95 to 1.12)	0.533	0.82 (0.58 to 1.15)	0.248	1.32 (0.93 to 1.88)	0.116	1.27 (0.99 to 1.62)	0.057
Calcitriol-Furosemide	1.07 (0.98 to 1.16)	0.119	0.99 (0.75 to 1.30)	0.931	1.11 (0.82 to 1.50)	0.504	0.78 (0.65 to 0.93)	0.006
Calcitriol-Losartan	0.94 (0.86 to 1.02)	0.145	1.28 (0.97 to 1.69)	0.087	0.82 (0.60 to 1.13)	0.218	0.85 (0.71 to 1.03)	0.092
Captopril-Metformin	1.02 (0.94 to 1.11)	0.596	1.09 (0.81 to 1.47)	0.581	1.18 (0.88 to 1.59)	0.267	1.09 (0.90 to 1.33)	0.387
Carvedilol-Furosemide	0.92 (0.86 to 0.97)	0.004	1.12 (0.91 to 1.37)	0.275	0.99 (0.79 to 1.23)	0.905	0.88 (0.77 to 1.02)	0.080
Carvedilol-Glyceryl Trinitrate	0.97 (0.92 to 1.03)	0.328	1.17 (0.96 to 1.43)	0.115	1.06 (0.86 to 1.32)	0.582	1.08 (0.94 to 1.24)	0.272
Carvedilol-Losartan	0.94 (0.89 to 1.00)	0.039	1.17 (0.96 to 1.43)	0.111	0.97 (0.78 to 1.20)	0.775	0.98 (0.85 to 1.12)	0.753
Carvedilol-Metformin	0.96 (0.90 to 1.03)	0.228	1.02 (0.80 to 1.30)	0.882	1.02 (0.79 to 1.33)	0.872	0.95 (0.81 to 1.13)	0.567
Carvedilol-Spironolactone	0.84 (0.78 to 0.91)	0.000	0.99 (0.75 to 1.29)	0.919	0.95 (0.70 to 1.27)	0.716	0.73 (0.61 to 0.88)	0.001
Cefixime-Losartan	0.91 (0.84 to 0.97)	0.007	1.15 (0.89 to 1.50)	0.283	0.95 (0.72 to 1.26)	0.714	0.93 (0.77 to 1.12)	0.427
Colecalciferol-Losartan	1.02 (0.95 to 1.09)	0.594	0.88 (0.66 to 1.16)	0.361	0.80 (0.61 to 1.06)	0.126	1.03 (0.86 to 1.23)	0.763
Colecalciferol-Piroxicam	0.93 (0.86 to 1.00)	0.048	1.05 (0.77 to 1.43)	0.770	1.22 (0.89 to 1.67)	0.221	0.90 (0.73 to 1.12)	0.334
Diclofenac-Losartan	0.90 (0.84 to 0.96)	0.001	0.96 (0.74 to 1.25)	0.760	0.94 (0.72 to 1.22)	0.631	0.97 (0.82 to 1.14)	0.692
Diclofenac-Metformin	0.96 (0.90 to 1.03)	0.308	0.72 (0.53 to 0.99)	0.041	1.02 (0.76 to 1.36)	0.909	1.05 (0.87 to 1.27)	0.598
Diclofenac-Piroxicam	1.03 (0.96 to 1.11)	0.374	1.08 (0.80 to 1.45)	0.624	0.74 (0.54 to 1.02)	0.067	1.13 (0.93 to 1.38)	0.219
Folic Acid-Furosemide	1.00 (0.93 to 1.09)	0.915	0.96 (0.73 to 1.26)	0.762	1.10 (0.83 to 1.45)	0.507	0.80 (0.67 to 0.96)	0.016
Folic Acid-Losartan	0.99 (0.92 to 1.06)	0.780	1.35 (1.05 to 1.74)	0.019	1.07 (0.81 to 1.39)	0.645	0.77 (0.65 to 0.91)	0.003
Folic Acid-Prednisolone	0.94 (0.87 to 1.00)	0.064	0.87 (0.66 to 1.15)	0.332	1.10 (0.83 to 1.46)	0.506	0.70 (0.59 to 0.84)	0.000
Furosemide-Glyceryl Trinitrate	0.98 (0.93 to 1.03)	0.415	0.96 (0.81 to 1.14)	0.637	1.08 (0.90 to 1.29)	0.421	0.91 (0.81 to 1.02)	0.098
Furosemide-Insulin Aspart (Fast Acting)	1.05 (0.98 to 1.14)	0.185	0.93 (0.72 to 1.19)	0.565	1.06 (0.81 to 1.40)	0.652	1.10 (0.93 to 1.30)	0.254
Furosemide-Insulin Glargine	1.03 (0.96 to 1.10)	0.359	0.96 (0.76 to 1.20)	0.704	0.97 (0.76 to 1.24)	0.827	1.03 (0.89 to 1.20)	0.654
Furosemide-Losartan	0.95 (0.91 to 1.00)	0.041	1.18 (1.01 to 1.39)	0.041	1.15 (0.97 to 1.36)	0.103	0.99 (0.89 to 1.10)	0.830
Furosemide-Metformin	0.93 (0.87 to 0.99)	0.016	0.99 (0.79 to 1.23)	0.917	0.94 (0.75 to 1.18)	0.599	0.92 (0.79 to 1.06)	0.261
Furosemide-Metoprolol	1.08 (1.02 to 1.14)	0.013	0.95 (0.78 to 1.17)	0.645	1.13 (0.92 to 1.39)	0.230	1.03 (0.91 to 1.18)	0.629
Furosemide-Spironolactone	0.90 (0.83 to 0.97)	0.006	0.86 (0.67 to 1.12)	0.273	0.98 (0.73 to 1.30)	0.883	0.73 (0.61 to 0.88)	0.001
Furosemide-Valsartan	0.98 (0.91 to 1.06)	0.647	1.12 (0.86 to 1.45)	0.391	1.15 (0.86 to 1.54)	0.339	0.92 (0.77 to 1.10)	0.379
Gabapentin-Glyceryl Trinitrate	0.97 (0.90 to 1.04)	0.391	1.03 (0.78 to 1.35)	0.835	0.90 (0.68 to 1.20)	0.464	1.00 (0.84 to 1.20)	0.964
Gabapentin-Losartan	0.96 (0.90 to 1.02)	0.216	1.25 (0.99 to 1.58)	0.062	0.96 (0.75 to 1.22)	0.722	0.81 (0.69 to 0.95)	0.009
Gabapentin-Metformin	0.92 (0.86 to 0.99)	0.018	0.93 (0.72 to 1.22)	0.617	1.00 (0.77 to 1.30)	0.990	0.88 (0.74 to 1.05)	0.167
Gabapentin-Metoprolol	0.98 (0.91 to 1.05)	0.564	0.96 (0.73 to 1.27)	0.787	1.37 (1.05 to 1.78)	0.022	0.85 (0.70 to 1.03)	0.089
Glibenclamide-Glyceryl Trinitrate	1.02 (0.94 to 1.09)	0.682	1.00 (0.77 to 1.31)	0.974	1.03 (0.79 to 1.36)	0.809	1.03 (0.87 to 1.23)	0.721
Glibenclamide-Losartan	1.02 (0.96 to 1.08)	0.596	1.03 (0.83 to 1.29)	0.770	0.79 (0.63 to 0.99)	0.037	0.97 (0.84 to 1.12)	0.672
Glibenclamide-Metformin	0.98 (0.92 to 1.05)	0.549	1.10 (0.87 to 1.39)	0.424	1.02 (0.80 to 1.29)	0.870	1.10 (0.94 to 1.30)	0.224
Glibenclamide-Metoprolol	0.89 (0.83 to 0.95)	0.001	1.01 (0.77 to 1.31)	0.966	1.05 (0.81 to 1.37)	0.706	0.85 (0.71 to 1.02)	0.077
Gliclazide-Losartan	0.96 (0.89 to 1.04)	0.303	0.98 (0.74 to 1.31)	0.915	1.63 (1.22 to 2.17)	0.001	1.08 (0.89 to 1.32)	0.418
Gliclazide-Metformin	0.99 (0.91 to 1.07)	0.730	1.13 (0.84 to 1.52)	0.433	0.90 (0.66 to 1.22)	0.498	0.90 (0.73 to 1.10)	0.286
Glyceryl Trinitrate-Insulin Aspart (Fast Acting)	1.07 (0.99 to 1.15)	0.080	1.06 (0.82 to 1.37)	0.632	1.00 (0.74 to 1.33)	0.981	1.22 (1.03 to 1.44)	0.024
Glyceryl Trinitrate-Insulin Glargine	1.04 (0.97 to 1.11)	0.275	0.99 (0.79 to 1.25)	0.936	1.13 (0.88 to 1.44)	0.334	1.12 (0.96 to 1.30)	0.144
Glyceryl Trinitrate-Losartan	0.96 (0.93 to 1.00)	0.067	1.16 (1.01 to 1.34)	0.038	0.93 (0.80 to 1.09)	0.386	1.03 (0.94 to 1.13)	0.553
Glyceryl Trinitrate-Metformin	0.94 (0.89 to 0.98)	0.004	1.05 (0.89 to 1.24)	0.529	1.14 (0.96 to 1.36)	0.144	0.96 (0.85 to 1.07)	0.424
Glyceryl Trinitrate-Metoprolol	0.94 (0.90 to 0.98)	0.005	1.01 (0.86 to 1.18)	0.897	1.13 (0.95 to 1.33)	0.160	0.87 (0.78 to 0.96)	0.009
Glyceryl Trinitrate-Spironolactone	0.87 (0.81 to 0.94)	0.001	0.96 (0.74 to 1.24)	0.766	1.36 (1.03 to 1.79)	0.028	0.85 (0.72 to 1.01)	0.071
Glyceryl Trinitrate-Valsartan	0.98 (0.91 to 1.05)	0.618	0.89 (0.68 to 1.16)	0.388	0.90 (0.67 to 1.21)	0.472	1.11 (0.93 to 1.32)	0.233
Hydrochlorothiazide-Losartan	1.06 (0.98 to 1.14)	0.140	1.03 (0.78 to 1.38)	0.820	1.06 (0.78 to 1.44)	0.729	1.16 (0.96 to 1.41)	0.121
Hydrochlorothiazide-Metformin	0.95 (0.87 to 1.03)	0.179	0.64 (0.46 to 0.90)	0.010	0.94 (0.68 to 1.32)	0.732	0.91 (0.74 to 1.13)	0.388
Hydrochlorothiazide-Metoprolol	0.88 (0.81 to 0.95)	0.001	1.18 (0.86 to 1.60)	0.302	0.98 (0.70 to 1.38)	0.927	0.85 (0.69 to 1.05)	0.136
Insulin Aspart (Fast Acting)-Insulin Glargine	1.01 (0.92 to 1.10)	0.896	1.00 (0.73 to 1.36)	0.999	1.12 (0.80 to 1.57)	0.521	1.12 (0.91 to 1.39)	0.294
Insulin Aspart (Fast Acting)-Losartan	0.96 (0.91 to 1.03)	0.254	0.77 (0.61 to 0.96)	0.024	0.99 (0.78 to 1.27)	0.957	0.91 (0.78 to 1.06)	0.217
Insulin Aspart (Fast Acting)-Metformin	1.02 (0.95 to 1.09)	0.621	0.89 (0.69 to 1.15)	0.372	1.32 (1.02 to 1.70)	0.038	0.95 (0.80 to 1.12)	0.518
Insulin Aspart (Mixed)-Losartan	0.99 (0.92 to 1.06)	0.738	1.12 (0.88 to 1.42)	0.351	1.07 (0.84 to 1.38)	0.574	0.96 (0.81 to 1.13)	0.613
Insulin Aspart (Mixed)-Metformin	1.00 (0.93 to 1.07)	0.930	0.94 (0.73 to 1.21)	0.624	1.10 (0.85 to 1.43)	0.451	1.06 (0.90 to 1.26)	0.486
Insulin Glargine-Losartan	1.02 (0.96 to 1.07)	0.559	0.79 (0.64 to 0.97)	0.022	0.99 (0.80 to 1.22)	0.927	0.97 (0.85 to 1.11)	0.640
Insulin Glargine-Metformin	1.02 (0.97 to 1.08)	0.471	0.92 (0.74 to 1.13)	0.421	1.39 (1.12 to 1.73)	0.003	0.89 (0.77 to 1.03)	0.123
Insulin Glargine-Metoprolol	1.01 (0.94 to 1.08)	0.774	0.79 (0.61 to 1.03)	0.077	1.04 (0.81 to 1.35)	0.751	1.01 (0.86 to 1.19)	0.909
Levothyroxine Sodium-Losartan	0.91 (0.86 to 0.97)	0.002	1.10 (0.88 to 1.37)	0.423	0.99 (0.78 to 1.26)	0.956	0.82 (0.69 to 0.96)	0.017
Levothyroxine Sodium-Metformin	0.98 (0.92 to 1.04)	0.433	1.22 (0.97 to 1.55)	0.091	0.96 (0.74 to 1.24)	0.770	1.01 (0.85 to 1.20)	0.918
Levothyroxine Sodium-Metoprolol	0.96 (0.90 to 1.04)	0.321	0.81 (0.62 to 1.07)	0.145	1.05 (0.79 to 1.39)	0.747	1.03 (0.85 to 1.24)	0.781
Losartan And Diuretics-Metformin	0.95 (0.88 to 1.02)	0.178	0.89 (0.67 to 1.19)	0.436	1.01 (0.75 to 1.35)	0.953	1.01 (0.84 to 1.23)	0.892
Losartan And Diuretics-Metoprolol	1.00 (0.92 to 1.08)	0.953	1.19 (0.89 to 1.58)	0.238	1.08 (0.81 to 1.45)	0.599	1.02 (0.84 to 1.24)	0.850
Losartan-Metformin	0.95 (0.92 to 0.98)	0.004	1.02 (0.89 to 1.16)	0.815	1.06 (0.92 to 1.22)	0.413	0.90 (0.82 to 0.98)	0.020
Losartan-Metoprolol	0.95 (0.91 to 0.98)	0.006	1.17 (1.01 to 1.35)	0.037	1.06 (0.91 to 1.23)	0.440	0.95 (0.86 to 1.05)	0.310
Losartan-Piroxicam	0.97 (0.91 to 1.04)	0.393	0.86 (0.65 to 1.13)	0.281	0.95 (0.72 to 1.27)	0.744	1.11 (0.92 to 1.34)	0.258
Losartan-Prednisolone	0.97 (0.91 to 1.03)	0.335	1.01 (0.79 to 1.30)	0.916	0.93 (0.72 to 1.21)	0.579	0.96 (0.82 to 1.13)	0.654
Losartan-Salmeterol And Fluticasone	1.01 (0.94 to 1.09)	0.742	1.05 (0.79 to 1.41)	0.717	0.86 (0.63 to 1.17)	0.338	1.04 (0.86 to 1.25)	0.710
Losartan-Spironolactone	0.91 (0.84 to 0.98)	0.014	1.30 (1.01 to 1.68)	0.043	1.30 (0.98 to 1.72)	0.065	0.88 (0.74 to 1.05)	0.166
Losartan-Thiamine (Vit B1)	0.96 (0.89 to 1.03)	0.243	0.85 (0.65 to 1.10)	0.211	1.26 (0.95 to 1.67)	0.111	0.80 (0.67 to 0.96)	0.015
Metformin-Metoprolol	0.92 (0.88 to 0.96)	0.000	1.02 (0.87 to 1.20)	0.793	0.99 (0.84 to 1.17)	0.929	0.88 (0.79 to 0.98)	0.025
Metformin-Thiamine (Vit B1)	0.98 (0.91 to 1.06)	0.692	1.02 (0.78 to 1.34)	0.865	0.92 (0.67 to 1.25)	0.576	1.03 (0.85 to 1.24)	0.778
Metformin-Valsartan	0.93 (0.86 to 0.99)	0.027	0.87 (0.67 to 1.13)	0.292	1.19 (0.90 to 1.57)	0.217	0.91 (0.76 to 1.08)	0.284
Metoprolol-Valsartan	0.99 (0.93 to 1.06)	0.840	0.92 (0.71 to 1.19)	0.533	1.04 (0.78 to 1.37)	0.804	1.06 (0.89 to 1.26)	0.516
Salbutamol-Salmeterol And Fluticasone	1.05 (0.97 to 1.15)	0.227	0.66 (0.47 to 0.94)	0.019	0.84 (0.59 to 1.19)	0.326	1.05 (0.84 to 1.32)	0.647
