# Supplementary material for: Effect of the chronic medication use on outcome measures of hospitalized COVID-19 patients: Evidence from big data
Source: Front Public Health. 2023 Feb 24;11:1061307. doi: 10.3389/fpubh.2023.1061307 (PMC9998941; doi:10.3389/fpubh.2023.1061307)
Supplement: Supplementary file 4 [file Table_4.XLSX]

## Sheet: Sheet1
Outcome Measure	Hospital Stay		ICU Admission		Ventilation Therapy		Death
Set Medications	Weibull AFT Coefficient (95% CI)	p-value	Odds Ratio (95% CI)	p-value	Odds Ratio (95% CI)	p-value	Odds Ratio (95% CI)	p-value
Allopurinol-Aspirin-Atorvastatin	0.98 (0.90 to 1.06)	0.625	0.94 (0.72 to 1.23)	0.657	0.89 (0.66 to 1.19)	0.430	1.03 (0.87 to 1.23)	0.725
Alprazolam-Aspirin-Atorvastatin	0.93 (0.87 to 1.00)	0.054	1.03 (0.79 to 1.33)	0.844	1.30 (1.00 to 1.69)	0.054	0.95 (0.80 to 1.13)	0.568
Amlodipine-Aspirin-Atorvastatin	0.87 (0.83 to 0.90)	0.000	1.20 (1.04 to 1.40)	0.016	1.05 (0.90 to 1.23)	0.540	0.84 (0.76 to 0.93)	0.001
Amlodipine-Aspirin-Carvedilol	0.91 (0.85 to 0.98)	0.012	1.08 (0.84 to 1.39)	0.564	1.10 (0.85 to 1.44)	0.467	1.00 (0.85 to 1.19)	0.963
Amlodipine-Aspirin-Furosemide	0.99 (0.93 to 1.05)	0.689	1.15 (0.93 to 1.42)	0.208	1.20 (0.96 to 1.50)	0.105	0.94 (0.81 to 1.08)	0.394
Amlodipine-Aspirin-Glyceryl Trinitrate	0.94 (0.89 to 0.99)	0.016	1.23 (1.03 to 1.47)	0.025	1.07 (0.89 to 1.30)	0.471	0.93 (0.83 to 1.05)	0.267
Amlodipine-Aspirin-Losartan	0.87 (0.83 to 0.91)	0.000	0.98 (0.83 to 1.17)	0.856	1.03 (0.87 to 1.23)	0.731	0.90 (0.80 to 1.00)	0.060
Amlodipine-Aspirin-Metformin	0.87 (0.83 to 0.92)	0.000	1.02 (0.84 to 1.25)	0.821	1.10 (0.90 to 1.34)	0.369	0.80 (0.69 to 0.91)	0.001
Amlodipine-Aspirin-Metoprolol	0.90 (0.86 to 0.95)	0.000	1.19 (0.99 to 1.43)	0.070	1.22 (1.01 to 1.47)	0.042	0.92 (0.81 to 1.05)	0.216
Amlodipine-Aspirin-Valsartan	0.88 (0.82 to 0.95)	0.001	1.09 (0.83 to 1.43)	0.535	0.97 (0.72 to 1.32)	0.854	0.85 (0.70 to 1.02)	0.087
Amlodipine-Atorvastatin-Carvedilol	0.89 (0.83 to 0.96)	0.003	1.14 (0.87 to 1.48)	0.345	1.05 (0.80 to 1.39)	0.712	1.00 (0.84 to 1.20)	0.990
Amlodipine-Atorvastatin-Furosemide	0.94 (0.88 to 1.01)	0.082	0.98 (0.78 to 1.24)	0.880	1.22 (0.98 to 1.54)	0.081	0.92 (0.79 to 1.07)	0.257
Amlodipine-Atorvastatin-Glyceryl Trinitrate	0.88 (0.83 to 0.93)	0.000	1.28 (1.06 to 1.54)	0.010	1.11 (0.91 to 1.36)	0.292	0.86 (0.76 to 0.98)	0.024
Amlodipine-Atorvastatin-Losartan	0.91 (0.86 to 0.95)	0.000	0.99 (0.83 to 1.18)	0.903	0.95 (0.79 to 1.13)	0.538	0.91 (0.81 to 1.03)	0.140
Amlodipine-Atorvastatin-Metformin	0.84 (0.80 to 0.89)	0.000	1.07 (0.88 to 1.30)	0.504	1.22 (1.00 to 1.48)	0.052	0.73 (0.63 to 0.84)	0.000
Amlodipine-Atorvastatin-Metoprolol	0.90 (0.85 to 0.95)	0.000	1.24 (1.02 to 1.50)	0.031	1.21 (0.99 to 1.48)	0.058	0.90 (0.79 to 1.03)	0.138
Amlodipine-Atorvastatin-Valsartan	0.88 (0.81 to 0.95)	0.001	1.19 (0.90 to 1.57)	0.213	1.11 (0.81 to 1.51)	0.512	0.92 (0.76 to 1.12)	0.411
Amlodipine-Furosemide-Losartan	0.91 (0.84 to 0.98)	0.009	0.97 (0.75 to 1.25)	0.823	1.15 (0.89 to 1.48)	0.280	0.93 (0.79 to 1.09)	0.376
Amlodipine-Glyceryl Trinitrate-Losartan	0.95 (0.89 to 1.01)	0.082	1.05 (0.84 to 1.30)	0.688	1.04 (0.83 to 1.30)	0.743	1.06 (0.92 to 1.22)	0.417
Amlodipine-Glyceryl Trinitrate-Metoprolol	0.94 (0.88 to 1.00)	0.070	1.12 (0.89 to 1.42)	0.340	1.21 (0.95 to 1.54)	0.120	0.97 (0.83 to 1.13)	0.673
Amlodipine-Losartan-Metformin	0.88 (0.84 to 0.94)	0.000	0.99 (0.79 to 1.23)	0.911	1.09 (0.88 to 1.36)	0.419	0.81 (0.70 to 0.95)	0.008
Amlodipine-Losartan-Metoprolol	0.93 (0.88 to 0.99)	0.023	1.17 (0.95 to 1.45)	0.138	1.13 (0.91 to 1.40)	0.263	1.06 (0.92 to 1.22)	0.450
Amlodipine-Metformin-Metoprolol	0.88 (0.82 to 0.94)	0.000	1.07 (0.83 to 1.39)	0.597	1.04 (0.80 to 1.36)	0.770	0.78 (0.65 to 0.94)	0.007
Aspirin-Atorvastatin-Captopril	1.01 (0.94 to 1.09)	0.734	1.05 (0.79 to 1.39)	0.734	1.09 (0.82 to 1.45)	0.572	0.94 (0.78 to 1.13)	0.514
Aspirin-Atorvastatin-Carvedilol	0.91 (0.86 to 0.96)	0.001	1.11 (0.91 to 1.34)	0.298	0.99 (0.81 to 1.22)	0.950	0.89 (0.78 to 1.01)	0.079
Aspirin-Atorvastatin-Diclofenac	0.99 (0.92 to 1.06)	0.725	0.98 (0.73 to 1.32)	0.882	1.08 (0.81 to 1.45)	0.580	1.09 (0.90 to 1.31)	0.363
Aspirin-Atorvastatin-Folic Acid	0.85 (0.79 to 0.92)	0.000	1.21 (0.93 to 1.59)	0.163	1.18 (0.89 to 1.56)	0.255	0.78 (0.65 to 0.93)	0.007
Aspirin-Atorvastatin-Furosemide	0.92 (0.88 to 0.96)	0.000	0.90 (0.76 to 1.05)	0.187	0.93 (0.79 to 1.10)	0.398	0.87 (0.78 to 0.96)	0.008
Aspirin-Atorvastatin-Gabapentin	0.92 (0.86 to 0.98)	0.010	1.03 (0.81 to 1.32)	0.783	1.07 (0.84 to 1.36)	0.566	1.06 (0.90 to 1.24)	0.499
Aspirin-Atorvastatin-Glibenclamide	0.99 (0.93 to 1.05)	0.724	0.88 (0.70 to 1.11)	0.285	1.06 (0.84 to 1.33)	0.616	0.92 (0.79 to 1.07)	0.279
Aspirin-Atorvastatin-Gliclazide	0.96 (0.89 to 1.04)	0.328	0.96 (0.71 to 1.28)	0.758	1.42 (1.06 to 1.91)	0.019	0.88 (0.72 to 1.08)	0.228
Aspirin-Atorvastatin-Glyceryl Trinitrate	0.91 (0.87 to 0.94)	0.000	1.03 (0.90 to 1.17)	0.699	1.02 (0.88 to 1.17)	0.835	0.88 (0.80 to 0.97)	0.006
Aspirin-Atorvastatin-Hydrochlorothiazide	0.90 (0.84 to 0.98)	0.012	1.21 (0.90 to 1.62)	0.204	1.18 (0.86 to 1.62)	0.300	0.99 (0.81 to 1.20)	0.906
Aspirin-Atorvastatin-Insulin Aspart (Fast Acting)	1.07 (1.01 to 1.15)	0.030	1.01 (0.80 to 1.26)	0.963	1.00 (0.78 to 1.28)	0.989	1.24 (1.07 to 1.44)	0.005
Aspirin-Atorvastatin-Insulin Aspart (Mixed)	0.96 (0.90 to 1.03)	0.293	1.13 (0.89 to 1.43)	0.325	1.21 (0.94 to 1.55)	0.136	0.97 (0.82 to 1.14)	0.697
Aspirin-Atorvastatin-Insulin Glargine	1.07 (1.01 to 1.13)	0.023	1.07 (0.88 to 1.31)	0.500	1.09 (0.89 to 1.35)	0.404	1.15 (1.00 to 1.31)	0.043
Aspirin-Atorvastatin-Levothyroxine Sodium	0.98 (0.92 to 1.04)	0.517	1.03 (0.81 to 1.32)	0.787	0.97 (0.75 to 1.26)	0.816	0.95 (0.80 to 1.13)	0.578
Aspirin-Atorvastatin-Losartan	0.95 (0.92 to 0.98)	0.002	0.95 (0.84 to 1.07)	0.408	0.96 (0.85 to 1.09)	0.517	0.96 (0.88 to 1.04)	0.276
Aspirin-Atorvastatin-Losartan And Diuretics	0.96 (0.89 to 1.03)	0.287	1.19 (0.90 to 1.56)	0.219	1.12 (0.84 to 1.48)	0.439	0.93 (0.77 to 1.12)	0.434
Aspirin-Atorvastatin-Metformin	0.93 (0.90 to 0.97)	0.000	0.99 (0.86 to 1.13)	0.868	1.21 (1.05 to 1.39)	0.006	0.89 (0.81 to 0.97)	0.012
Aspirin-Atorvastatin-Metoprolol	0.91 (0.87 to 0.94)	0.000	0.97 (0.84 to 1.11)	0.645	1.12 (0.97 to 1.29)	0.125	0.90 (0.82 to 0.99)	0.036
Aspirin-Atorvastatin-Spironolactone	0.88 (0.82 to 0.95)	0.001	0.86 (0.67 to 1.11)	0.250	1.07 (0.81 to 1.40)	0.629	0.79 (0.67 to 0.94)	0.008
Aspirin-Atorvastatin-Thiamine (Vit B1)	0.98 (0.91 to 1.06)	0.660	0.98 (0.75 to 1.28)	0.862	0.90 (0.66 to 1.21)	0.478	0.89 (0.74 to 1.07)	0.211
Aspirin-Atorvastatin-Valsartan	0.92 (0.86 to 0.98)	0.009	1.15 (0.92 to 1.46)	0.223	1.10 (0.85 to 1.43)	0.453	1.01 (0.87 to 1.19)	0.859
Aspirin-Carvedilol-Furosemide	0.87 (0.82 to 0.93)	0.000	1.05 (0.85 to 1.29)	0.674	1.03 (0.83 to 1.29)	0.782	0.86 (0.74 to 0.99)	0.032
Aspirin-Carvedilol-Glyceryl Trinitrate	0.94 (0.89 to 1.00)	0.046	1.14 (0.93 to 1.39)	0.209	1.03 (0.83 to 1.28)	0.799	1.01 (0.88 to 1.16)	0.874
Aspirin-Carvedilol-Losartan	0.92 (0.87 to 0.98)	0.008	1.10 (0.89 to 1.36)	0.386	1.00 (0.80 to 1.26)	0.971	0.90 (0.78 to 1.04)	0.160
Aspirin-Carvedilol-Metformin	0.97 (0.90 to 1.04)	0.407	1.18 (0.91 to 1.53)	0.222	1.12 (0.84 to 1.48)	0.447	0.92 (0.76 to 1.11)	0.369
Aspirin-Carvedilol-Spironolactone	0.82 (0.76 to 0.89)	0.000	0.90 (0.68 to 1.21)	0.492	0.91 (0.67 to 1.25)	0.560	0.76 (0.62 to 0.92)	0.005
Aspirin-Furosemide-Glyceryl Trinitrate	0.93 (0.88 to 0.98)	0.004	0.92 (0.77 to 1.10)	0.374	1.01 (0.84 to 1.22)	0.900	0.84 (0.75 to 0.95)	0.005
Aspirin-Furosemide-Insulin Glargine	1.12 (1.04 to 1.22)	0.005	1.04 (0.80 to 1.36)	0.755	0.93 (0.70 to 1.23)	0.592	1.09 (0.92 to 1.29)	0.308
Aspirin-Furosemide-Losartan	0.91 (0.86 to 0.96)	0.000	1.03 (0.86 to 1.23)	0.739	1.02 (0.85 to 1.24)	0.800	0.94 (0.83 to 1.05)	0.266
Aspirin-Furosemide-Metformin	0.94 (0.88 to 1.02)	0.123	1.03 (0.80 to 1.33)	0.812	1.10 (0.85 to 1.43)	0.453	0.91 (0.77 to 1.08)	0.302
Aspirin-Furosemide-Metoprolol	1.10 (1.03 to 1.18)	0.006	0.93 (0.74 to 1.18)	0.572	1.12 (0.89 to 1.41)	0.337	0.96 (0.82 to 1.12)	0.603
Aspirin-Furosemide-Spironolactone	0.84 (0.78 to 0.91)	0.000	0.87 (0.67 to 1.11)	0.261	0.90 (0.68 to 1.18)	0.426	0.72 (0.61 to 0.85)	0.000
Aspirin-Gabapentin-Losartan	0.91 (0.85 to 0.98)	0.017	1.26 (0.96 to 1.65)	0.093	0.94 (0.71 to 1.25)	0.689	0.83 (0.69 to 1.00)	0.046
Aspirin-Glibenclamide-Losartan	0.99 (0.93 to 1.06)	0.792	1.06 (0.82 to 1.37)	0.646	0.94 (0.72 to 1.21)	0.620	0.84 (0.70 to 1.00)	0.052
Aspirin-Glibenclamide-Metformin	1.02 (0.96 to 1.08)	0.606	1.10 (0.88 to 1.37)	0.403	0.99 (0.80 to 1.24)	0.965	0.98 (0.84 to 1.13)	0.765
Aspirin-Gliclazide-Metformin	1.00 (0.92 to 1.07)	0.936	1.03 (0.77 to 1.38)	0.847	1.09 (0.81 to 1.47)	0.553	0.84 (0.69 to 1.03)	0.092
Aspirin-Glyceryl Trinitrate-Insulin Glargine	1.07 (0.99 to 1.15)	0.080	0.99 (0.76 to 1.28)	0.924	1.03 (0.78 to 1.35)	0.854	1.10 (0.93 to 1.30)	0.244
Aspirin-Glyceryl Trinitrate-Losartan	0.92 (0.88 to 0.96)	0.000	1.05 (0.90 to 1.21)	0.536	0.95 (0.81 to 1.11)	0.492	0.92 (0.84 to 1.02)	0.117
Aspirin-Glyceryl Trinitrate-Metformin	0.92 (0.88 to 0.97)	0.001	1.04 (0.87 to 1.25)	0.655	1.25 (1.04 to 1.50)	0.020	0.87 (0.77 to 0.98)	0.028
Aspirin-Glyceryl Trinitrate-Metoprolol	0.90 (0.86 to 0.94)	0.000	0.95 (0.81 to 1.12)	0.530	1.11 (0.94 to 1.32)	0.221	0.81 (0.72 to 0.90)	0.000
Aspirin-Glyceryl Trinitrate-Spironolactone	0.83 (0.77 to 0.90)	0.000	0.82 (0.62 to 1.08)	0.154	1.27 (0.96 to 1.70)	0.098	0.82 (0.68 to 0.98)	0.032
Aspirin-Glyceryl Trinitrate-Valsartan	0.97 (0.89 to 1.05)	0.401	0.85 (0.63 to 1.13)	0.263	0.89 (0.64 to 1.23)	0.473	1.07 (0.89 to 1.30)	0.460
Aspirin-Insulin Aspart (Fast Acting)-Insulin Glargine	1.07 (1.00 to 1.14)	0.036	1.07 (0.86 to 1.33)	0.545	1.07 (0.85 to 1.36)	0.551	1.27 (1.10 to 1.47)	0.001
Aspirin-Insulin Aspart (Fast Acting)-Losartan	0.99 (0.92 to 1.07)	0.881	0.85 (0.65 to 1.11)	0.223	1.12 (0.85 to 1.48)	0.423	1.07 (0.90 to 1.26)	0.467
Aspirin-Insulin Glargine-Losartan	1.03 (0.97 to 1.10)	0.350	0.84 (0.66 to 1.07)	0.148	1.10 (0.87 to 1.40)	0.434	1.03 (0.88 to 1.20)	0.733
Aspirin-Insulin Glargine-Metformin	0.99 (0.93 to 1.07)	0.882	0.93 (0.72 to 1.21)	0.602	1.49 (1.16 to 1.92)	0.002	0.91 (0.76 to 1.08)	0.268
Aspirin-Losartan-Metformin	0.96 (0.93 to 1.00)	0.064	1.01 (0.86 to 1.17)	0.942	1.17 (1.01 to 1.37)	0.041	0.89 (0.80 to 0.98)	0.022
Aspirin-Losartan-Metoprolol	0.92 (0.88 to 0.95)	0.000	1.12 (0.96 to 1.30)	0.163	1.13 (0.96 to 1.32)	0.134	0.92 (0.83 to 1.02)	0.115
Aspirin-Metformin-Metoprolol	0.92 (0.87 to 0.96)	0.000	0.95 (0.79 to 1.14)	0.574	1.21 (1.00 to 1.45)	0.045	0.85 (0.75 to 0.97)	0.012
Atorvastatin-Carvedilol-Furosemide	0.86 (0.81 to 0.92)	0.000	1.06 (0.85 to 1.32)	0.590	1.04 (0.82 to 1.31)	0.759	0.87 (0.75 to 1.01)	0.060
Atorvastatin-Carvedilol-Glyceryl Trinitrate	0.95 (0.89 to 1.01)	0.074	1.28 (1.04 to 1.57)	0.022	1.05 (0.84 to 1.32)	0.646	1.01 (0.88 to 1.17)	0.884
Atorvastatin-Carvedilol-Losartan	0.92 (0.86 to 0.98)	0.008	1.09 (0.87 to 1.36)	0.438	0.97 (0.77 to 1.23)	0.815	0.95 (0.81 to 1.10)	0.490
Atorvastatin-Furosemide-Glyceryl Trinitrate	0.92 (0.87 to 0.97)	0.004	1.00 (0.83 to 1.21)	0.990	1.01 (0.83 to 1.24)	0.888	0.86 (0.76 to 0.98)	0.019
Atorvastatin-Furosemide-Losartan	0.93 (0.88 to 0.98)	0.008	0.96 (0.80 to 1.17)	0.700	0.91 (0.75 to 1.11)	0.355	0.97 (0.86 to 1.10)	0.678
Atorvastatin-Furosemide-Metoprolol	1.08 (1.00 to 1.16)	0.038	0.94 (0.74 to 1.20)	0.638	1.15 (0.91 to 1.46)	0.252	0.96 (0.82 to 1.13)	0.653
Atorvastatin-Furosemide-Spironolactone	0.86 (0.80 to 0.93)	0.000	0.89 (0.67 to 1.16)	0.380	1.06 (0.79 to 1.41)	0.696	0.75 (0.62 to 0.90)	0.002
Atorvastatin-Gabapentin-Losartan	0.93 (0.86 to 1.00)	0.052	1.38 (1.06 to 1.81)	0.018	0.88 (0.66 to 1.17)	0.378	0.86 (0.71 to 1.04)	0.119
Atorvastatin-Glibenclamide-Losartan	0.93 (0.87 to 1.00)	0.044	0.99 (0.76 to 1.28)	0.910	0.79 (0.61 to 1.04)	0.088	0.94 (0.79 to 1.12)	0.503
Atorvastatin-Glibenclamide-Metformin	0.96 (0.91 to 1.02)	0.184	0.98 (0.79 to 1.23)	0.876	0.98 (0.79 to 1.23)	0.876	0.90 (0.77 to 1.04)	0.163
Atorvastatin-Gliclazide-Metformin	0.97 (0.91 to 1.05)	0.489	1.08 (0.81 to 1.43)	0.613	1.21 (0.91 to 1.62)	0.195	0.83 (0.68 to 1.02)	0.071
Atorvastatin-Glyceryl Trinitrate-Insulin Glargine	1.05 (0.97 to 1.14)	0.194	1.16 (0.90 to 1.50)	0.260	1.18 (0.90 to 1.56)	0.237	1.19 (1.00 to 1.41)	0.046
Atorvastatin-Glyceryl Trinitrate-Losartan	0.94 (0.90 to 0.98)	0.004	1.10 (0.95 to 1.28)	0.208	0.98 (0.83 to 1.16)	0.827	0.97 (0.88 to 1.08)	0.581
Atorvastatin-Glyceryl Trinitrate-Metformin	0.89 (0.84 to 0.93)	0.000	0.96 (0.79 to 1.15)	0.650	1.35 (1.11 to 1.63)	0.002	0.85 (0.75 to 0.97)	0.013
Atorvastatin-Glyceryl Trinitrate-Metoprolol	0.92 (0.88 to 0.97)	0.001	0.93 (0.79 to 1.11)	0.429	1.15 (0.96 to 1.36)	0.122	0.82 (0.73 to 0.92)	0.001
Atorvastatin-Insulin Aspart (Fast Acting)-Insulin Glargine	1.05 (0.98 to 1.11)	0.141	0.93 (0.74 to 1.15)	0.492	1.00 (0.79 to 1.27)	0.988	1.21 (1.05 to 1.40)	0.010
Atorvastatin-Insulin Aspart (Fast Acting)-Losartan	0.99 (0.92 to 1.07)	0.785	0.85 (0.65 to 1.11)	0.227	1.13 (0.85 to 1.49)	0.392	1.07 (0.90 to 1.27)	0.463
Atorvastatin-Insulin Glargine-Losartan	1.01 (0.95 to 1.08)	0.800	0.79 (0.62 to 1.00)	0.052	1.15 (0.91 to 1.46)	0.251	1.00 (0.86 to 1.17)	0.969
Atorvastatin-Insulin Glargine-Metformin	1.01 (0.95 to 1.08)	0.679	0.98 (0.76 to 1.26)	0.890	1.22 (0.95 to 1.57)	0.125	0.86 (0.73 to 1.02)	0.078
Atorvastatin-Levothyroxine Sodium-Losartan	0.95 (0.88 to 1.02)	0.173	1.17 (0.89 to 1.52)	0.263	1.06 (0.79 to 1.41)	0.710	0.98 (0.81 to 1.19)	0.839
Atorvastatin-Losartan-Metformin	0.93 (0.90 to 0.97)	0.001	1.07 (0.92 to 1.24)	0.397	1.16 (1.00 to 1.35)	0.052	0.92 (0.83 to 1.02)	0.123
Atorvastatin-Losartan-Metoprolol	0.95 (0.91 to 1.00)	0.033	1.13 (0.96 to 1.32)	0.137	1.08 (0.92 to 1.27)	0.349	0.95 (0.85 to 1.06)	0.358
Atorvastatin-Metformin-Metoprolol	0.89 (0.85 to 0.94)	0.000	0.94 (0.78 to 1.12)	0.478	1.16 (0.96 to 1.40)	0.115	0.88 (0.78 to 1.00)	0.050
Carvedilol-Furosemide-Glyceryl Trinitrate	0.95 (0.89 to 1.02)	0.165	1.13 (0.90 to 1.43)	0.299	1.21 (0.95 to 1.55)	0.122	0.92 (0.78 to 1.07)	0.277
Carvedilol-Furosemide-Losartan	0.88 (0.82 to 0.95)	0.001	1.25 (0.98 to 1.59)	0.077	0.95 (0.73 to 1.24)	0.705	0.90 (0.76 to 1.07)	0.223
Carvedilol-Glyceryl Trinitrate-Losartan	0.95 (0.89 to 1.02)	0.184	1.16 (0.92 to 1.48)	0.212	0.92 (0.71 to 1.20)	0.545	1.09 (0.93 to 1.29)	0.275
Furosemide-Glyceryl Trinitrate-Losartan	0.94 (0.88 to 1.00)	0.052	1.01 (0.82 to 1.24)	0.940	1.04 (0.84 to 1.30)	0.722	0.90 (0.79 to 1.04)	0.150
Furosemide-Insulin Aspart (Fast Acting)-Insulin Glargine	1.04 (0.96 to 1.13)	0.316	0.99 (0.76 to 1.29)	0.921	0.99 (0.74 to 1.32)	0.928	1.16 (0.97 to 1.38)	0.101
Glibenclamide-Losartan-Metformin	1.01 (0.95 to 1.07)	0.748	1.14 (0.90 to 1.44)	0.270	0.91 (0.71 to 1.16)	0.439	0.92 (0.79 to 1.08)	0.334
Glyceryl Trinitrate-Losartan-Metformin	0.96 (0.90 to 1.02)	0.152	1.17 (0.95 to 1.44)	0.146	1.15 (0.93 to 1.44)	0.206	0.99 (0.86 to 1.14)	0.906
Glyceryl Trinitrate-Losartan-Metoprolol	0.98 (0.93 to 1.03)	0.462	1.12 (0.93 to 1.35)	0.236	1.06 (0.87 to 1.29)	0.566	0.96 (0.84 to 1.09)	0.483
Glyceryl Trinitrate-Metformin-Metoprolol	0.95 (0.89 to 1.01)	0.104	0.97 (0.77 to 1.23)	0.826	1.25 (0.98 to 1.58)	0.069	0.88 (0.75 to 1.03)	0.116
Insulin Aspart (Fast Acting)-Insulin Glargine-Losartan	0.99 (0.92 to 1.05)	0.668	0.80 (0.63 to 1.02)	0.077	1.07 (0.83 to 1.38)	0.615	0.99 (0.85 to 1.16)	0.903
Insulin Aspart (Fast Acting)-Insulin Glargine-Metformin	1.01 (0.95 to 1.09)	0.689	0.94 (0.72 to 1.22)	0.641	1.44 (1.10 to 1.88)	0.008	0.99 (0.83 to 1.18)	0.892
Losartan-Metformin-Metoprolol	0.90 (0.86 to 0.95)	0.000	1.12 (0.91 to 1.36)	0.283	1.15 (0.94 to 1.41)	0.178	0.82 (0.71 to 0.94)	0.006
